# Supplementary material for: Chimeric PRR T-cell-engager targeting cell surface β-1,3-glucan for invasive candidiasis
Source: PLoS Pathog. 2025 Sep 15;21(9):e1013508. doi: 10.1371/journal.ppat.1013508 (PMC12478890; doi:10.1371/journal.ppat.1013508)
Supplement: S1 Table — (XLSX) [file ppat.1013508.s010.xlsx]

## Sheet: Figure 1C
Fig 1C. Binding of dectin-1-Fc fusion proteins to zymosan A, as evidenced by ELISA
Concentration (μg/mL)	dectin-1(66-247aa)-Fc		dectin-1(115-247aa)-Fc		dectin-1(119-247aa)-Fc		Negative Control
0.00028	0.0748	0.0631	0.0661	0.0647	0.062	0.0743	0.0692	0.0861
0.00085	0.0729	0.06	0.0658	0.0611	0.064	0.0644	0.054	0.0816
0.00254	0.0941	0.0796	0.0893	0.0898	0.0886	0.0822	0.0569	0.0835
0.00762	0.1762	0.1503	0.1821	0.1778	0.1772	0.1722	0.0582	0.0711
0.02286	0.4325	0.3852	0.4933	0.4755	0.4728	0.4371	0.0594	0.0725
0.06859	1.2096	1.0406	1.2755	1.3313	1.333	1.2324	0.062	0.0786
0.20576	2.4934	2.3024	2.489	2.3638	2.4427	2.4013	0.0616	0.0689
0.61728	3.0604	3.0038	3.1401	3.0593	3.0437	2.9642	0.0626	0.078
1.85185	3.1837	3.1268	3.2241	3.2009	3.2401	3.1685	0.0696	0.0816
5.55556	3.1836	3.1425	3.2496	3.3099	3.2869	3.2377	0.0922	0.0983
16.6667	3.155	3.0779	3.2302	3.2788	3.2623	3.2405	0.0966	0.1353
50	3.306	3.2665	3.3884	3.4123	3.4231	3.4757	0.5597	0.2989

## Sheet: Figure 2A_2D
Fig 2A. ELISA assay of mXJ104 binding to zymosan A
mXJ104 (μg/mL)	Zymosan A		Mannan		Astragalus Polysacharin		α-1,6-glucan
0.00028	0.1126	0.0989	0.1358	0.0962	0.0465	0.0496	0.1293	0.1406
0.00085	0.1447	0.087	0.102	0.0682	0.0548	0.0654	0.1187	0.1416
0.00254	0.118	0.1097	0.1058	0.0743	0.0583	0.0593	0.1437	0.136
0.00762	0.3155	0.298	0.1579	0.0944	0.1074	0.0692	0.2038	0.1988
0.02286	0.508	0.5614	0.111	0.0913	0.0745	0.0799	0.148	0.1884
0.06859	1.1702	1.2327	0.1817	0.1559	0.124	0.1057	0.1578	0.162
0.20576	2.1835	2.189	0.2696	0.2653	0.2009	0.18	0.1904	0.1949
0.61728	2.7858	2.7291	0.4803	0.4413	0.3271	0.3297	0.2991	0.309
1.85185	3.0499	2.9716	0.8235	0.8637	0.442	0.4502	0.5056	0.4657
5.55556	3.1085	3.0083	1.1996	1.296	0.6444	0.5949	0.8721	0.8992
16.6667	3.09	3.0398	1.8096	1.673	0.8355	0.8497	1.2813	1.3583
50	3.1827	3.1308	2.4873	2.4346	1.2997	1.3403	1.879	2.163
Fig 2D. The proportion of cells binding to mXJ104 among splenocytes.
dose (μg)	mXJ104 (%)			NC (%)
0.1	3.45	4.82	2.63	0.43	0.32	0.61
0.25	19.2	15.3	11.8	/
0.5	34.3	25.9	28.1
1	43.2	39.6	35.7

## Sheet: Figure 3C_3D_3E_3F_3G_3H
Fig 3C/3D. The frequency of CD69+ and CD25+ cells of CD4+ and CD8+ T cells
frequency (%)	mXJ104			anti-mCD3
CD69+ of CD4+ T cells	60.8	61.8	63.4	18.7	19.3	15.8
CD69+ of CD8+ T cells	85	84.1	85.2	14	13.8	10.2
CD25+ of CD4+ T cells	34.8	35.1	41.3	11.7	11.6	5.23
CD25+ of CD8+ T cells	39.7	40.6	36.9	11.2	12.6	2.61
Fig 3E/3F/3G/3H. Cytokine concentrations in cell supernatants measured by ELISA
mXJ04 or anti-mCD3 (nmol/L)	IL-2 (pg/mL)
	mXJ104		anti-mCD3		w/o Ab		w/o Ag
1	70.8581	63.5887	16.0374	16.8174	9.25798	17.254	17.2769	16.1062
0.33	41.3999	42.69	/
0.11	40.7793	36.3762
0.04	33.627	31.6422
0.01	22.5964	18.5894
mXJ04 or anti-mCD3 (nmol/L)	IFN-γ (pg/mL)
	mXJ104		anti-mCD3		w/o Ab		w/o Ag
1	3605.11	3892	1245.68	959.79	207.304	841.105	86.5335	229.965
0.33	3246.42	3310.71	/
0.11	2530.07	2686.01
0.04	2040.87	2318.02
0.01	1860.43	2050.49
mXJ04 or anti-mCD3 (nmol/L)	IL-17 (pg/mL)
	mXJ104		anti-mCD3		w/o Ab		w/o Ag
1	181.472	167.223	29.1504	0	0	0	0	0
0.33	158.493	100.473	/
0.11	49.7748	39.2409
0.04	18.6753	0
mXJ04 or anti-mCD3 (nmol/L)	IL-10 (pg/mL)
	mXJ104		anti-mCD3		w/o Ab		w/o Ag
1	769.92	1122.85	281.233	303.459	291.391	283.964	0	0
0.33	771.353	799.607	/
0.11	367.891	559.77
0.04	250.885	243.008
0.01	190.089	156.773

## Sheet: Figure 4B_4C_4D_4E_4F_4H
Fig 4B/4C/4D. Serum cytokines levels measured by ELISA at indicated time points
hours post-treatment	IL-17 (pg/mL)
	NC						anti-mCD3						mXJ104
24 h (n=5)	50.3932	45.6633	45.0074	38.8567	44.8763		50.788	50.2617	51.3145	53.8174	45.9257		69.8315	70.0972	50.5248	67.9726	50.2617
48 h (n=6)	35.5962	44.3519	35.0753	36.1173	33.7741	32.3445	38.9873	41.8633	31.9549	35.8568	40.8633	43.6966	73.6867	111.985	82.482	95.4577	114.95	110.908
72 h (n=5)	41.34	43.8276	41.7325	31.6952	35.987		45.5321	40.4246	41.8633	54.3448	51.9728		54.0811	49.4725	72.2237	45.1386	65.5848
hours post-treatment	IFN-γ (pg/mL)
	NC						anti-mCD3						mXJ104
24 h (n=5)	0	0	0	0	0		30.7454		35.827	33.339	17.1467	8.49736	92.5679	189.147	96.1208	120.293	135
48 h (n=6)	6.70685	12.4531	3.76913	11.8959	0.8826	0.16512	10.2976	9.74301	9.8816	7.05054	9.8123	14.3381	13.7789	24.7722	20.5233	16.1592	14.3381	13.1505
72 h (n=5)	8.15275	15.0379	2.48458	11.6176	3.29465		2.61926	4.10879	1.21356	40.8919	0.6851		6.70685	8.98165	0.94862	0.6851	22.1493
hours post-treatment	IL-6 (pg/mL)
	NC						anti-mCD3						mXJ104
24 h (n=5)	80.0975	0	114.091	72.0864	63.0559		88.4242	34.0034	7.54978	20.4075	145.271		14.793	117.875	74.8657	19.9277	21.4151
48 h (n=6)	107.68	99.5413	0	84.864	2.54915	50.1467	145.424	70.5803	8.64268	129.568	21.16	9.57603	72.83	42.989	12.7753	0	29.2907	102.983
72 h (n=5)	320.121	149.219	24.6144	0	108.218		45.9929	47.3012	118.774	21.3515	0		48.4015	59.3037	68.097	66.9346	0
Fig 4E/4F. Dose-response analysis of IL-17 (at 48 h post-treatment) and IFN-γ (at 24 h post-treatment) in serum from C.albicans-infected mice
mXJ04 or NC (mg/kg)	IL-17 (pg/mL)
	mXJ104						NC
5	158.158	154.078	147.149	153.67	168.508	185.982	25.2253	19.0595	30.7869	21.6225	22.6502	29.3612
1	107.813	103.779	105.795	104.182	143.078	105.93	/
0.2	71.8248	62.405	61.8755	62.6698	53.6856	80.8807
mXJ04 or NC (mg/kg)	IFN-γ (pg/mL)
	mXJ104						NC
5	120.975	88.0306	78.4937	88.0306	102.441	110.847	1.9354	1.8314	4.1716	3.9208	3.88967	7.97454
1	92.0768	51.2645	108.954	58.6882	31.3741	58.2017	/
0.2	36.2801	19.982	6.97575	26.9019	16.6103	9.70177
Fig 4H. Concentrations of IFN-γ in serum from C.auris-infected mice was measured at 24 h post-treatment.
mXJ04 or NC (mg/kg)	IFN-γ (pg/mL)
	mXJ104						NC
2	2226.09	1245.93	1689.93	1024.25	1524.15	1371.25	112.201	191.069	230.196	427.983	85.8537	102.387
1	422.342	399.802	503.849	628.948	498.258	705.255	/
0.1	525.921	264.517	252.848	326.806	205.079	132.457

## Sheet: Figure 5B_5C_5F_5G_5I_5J
Fig 5B. Survival of immunocompetent mice infected with C. albicans SC5314
Days post mXJ104 or NC treatment	NC	mXJ104
3	1			1=death
3	1			0=survival
4	1
6	1
7	1
10	1
16	1
20	0
11		1
17		1
20		0
20		0
20		0
20		0
20		0
Fig 5C. Fungal burden of kidneys from immunocompetent mice infected with C. albicans SC5314
	mXJ104						NC
CFU/g×e4	0.887282	1.20343	2.9724	0.494687	0.686913	1.32039	2.75605	2.29568	2.2351	2.29476	2.43811	2.54794
Fig 5F/5G. Blood urea nitrogen (BUN, F) and creatinine (CRE, G) levels in immunocompetent mice infected with C. albicans SC5314
	mXJ104								NC								Blank
BUN (mmol/L)	9.29778	13.1619	9.99873	18.0185	9.45993	14.8966	12.0108	13.3613	49.5247	46.942	50.9162	44.6517	36.9218	26.723	26.673	19.0459	4.90935	5.18202
CRE (μmol/L)	122.813	112.142	103.718	102.735	164.936	138.399	118.039	95.153	179.538	303.237	139.803	205.794	206.215	189.928	195.825	151.035	41.5173	42.079
Fig 5I. Survival of immunosuppressed mice infected with C. albicans SC5314
Days post mXJ104 or NC treatment	NC	FLC	mXJ104
5	1				1=death
6	1				0=survival
9	1
11	1
12	1
14	1
5		1
9		1
10		1
14		1
14		1
15		1
10			1
17			1
20			0
20			0
20			0
20			0
Fig 5J. Fungal burden of kidneys from immunosuppressed mice infected with C. albicans SC5314
	mXJ104					fluconazole					NC
Log CFU/g	5.2373	5.08551	5.11987	4.94271	4.76079	5.37865	5.35011	5.15955	4.93647	5.28	5.36991	6.4195	5.5162	5.64805	6.38271

## Sheet: Figure 6B_6D_6F_6H_6I
Fig 6B/6D/6F. The frequency of target cells of live cells from the kidney of C. albicans SC5314 infected mice
frequency (%)	mXJ104					NC					Blank
CD49d+ CD11a+ cells	7.13	8.54	6.12	5.97	7.07	1.26	0.95	1.27	0.94	1.03	0.12	0.22
CD4+ cells	2.57	2.13	3.02	2.38	1.98	1.18	1.05	0.68	0.76	0.6	0.34	0.29
CD8+ cells	5.66	5.91	4.8	5.74	4.24	0.98	0.67	0.49	0.53	0.81	0.12	0.15
CD11b+ Ly-6G+ Ly-6C+ cells	60.4	36.49	62.57	54.83	43.18	26.29	31.77	22.64	19.37	17.26	0.61	1.02
Fig 6H. Survival of CD3+ T cells depleted mice infected with C. albicans SC5314
Days post mXJ104 or NC treatment	NC	mXJ104+anti-CD3	mXJ104
3	1				1=death
3	1				0=survival
4	1
4	1
4	1
6	1
7	1
9	1
2		1
2		1
4		1
5		1
5		1
6		1
7		1
7		1
4			1
6			1
20			0
20			0
20			0
20			0
20			0
20			0
Fig 6I. Survival of C. albicans SC5314 infected mice blocked with IL-17A and IFN-γ neutralizing antibodies
Days post mXJ104 or NC treatment	NC	mXJ104+anti-IFN-γ+anti-IL-17A	mXJ104+ anti-IFN-γ	mXJ104+ anti-IL-17A	mXJ104
3	1
3	1
3	1
5	1
5	1
6	1
8	1
9	1
3		1
3		1
3		1
5		1
6		1
6		1
8		1
10		1
5			1
6			1
6			1
10			1
12			1
20			0
20			0
20			0
4				1
5				1
6				1
9				1
10				1
20				0
20				0
20				0
10					1
20					0
20					0
20					0
20					0
20					0
20					0
20					0

## Sheet: Figure 7A_7C_7D
Fig 7A. Mean fluorescence intensity (MFI) of Jurkat cells incubated with anti-hCD3 variants
anti-hCD3 variants	MFI
HL	2003.5	1818.5	1993
H0L0	755	759	745
H0L1	930	924	931
H0L2	1020	1039	1024
H11L0	738	701	724
H11L1	1494.5	1538	1522
H11L2	2335	2164	2202
NC	689	715	747
Fig 7C. MFI of Jurkat cells incubated with a dilution series of anti-hCD3-HL and hXJ104
anti-hCD3-HL or hXJ104 (μg/mL)	MFI
	anti-hCD3-HL	hXJ104
0.00152416	395	412
0.00457247	431	415
0.0137174	453	409.5
0.0411523	484	437
0.123457	596	429.5
0.37037	872	517
1.11111	986.5	684
3.33333	1093	895
10	1174	953
Fig 7D. MFI of HuCD3ε murine splenocytes incubated with a dilution series of anti-hCD3-HL and hXJ104
anti-hCD3-HL or hXJ104 (μg/mL)	MFI
	anti-hCD3-HL	hXJ104
0	526	526
0.016	465	553
0.08	852	481
0.4	2879	536
2	7409	1556
10	8797	5199
50	8956	7048

## Sheet: Figure 8A_8B_8C_8D
Fig 8A. MFI of cyno PBMC incubated with a dilution series of anti-hCD3-HL and hXJ104
anti-hCD3-HL or hXJ104 (μg/mL)	MFI
	anti-hCD3-HL	hXJ104
0.01	150	156
0.1	197	166
1	1227	289
10	10532	3082
100	11071	11490
Fig 8B. Pharmacokinetic curve of hXJ104 in cynomolgus
hours post treatment (h)	serum hXJ104 concentration (μg/mL)
	hXJ104 (0.1mg/kg)		hXJ104 (10mg/kg)
0.05	2.09	1.85	307	319
2	1.52	1.5	284	278
4	1.33	1.11	237	212
8	1.06	0.868	200	156
24	0.307	0.313	117	102
48	0.123	0.135	89.2	78.3
72	0.0801	0.0865	66.2	56.3
120	0.0274	0.0532	45.2	37.2
168	0.0172	ND	36.9	22
216	/	/	30.5	13.7
288	/	/	16.4	7.58
336	/	/	12.1	5.48
Fig 8C. Serum IL-6 levels of cynomolgus treated with hXJ104
hours post treatment (h)	serum IL-6 levels (pg/mL)
	hXJ104 (0.1mg/kg)		hXJ104 (10mg/kg)
0	0.44	0.3	12.78	10.93
4	28.96	73.78	2039.85	2674.47
24	9.17	4.61	18.24	16.29
72	2.97	1.59	18.9	19.98
Fig 8D. Lymphocyte count of cynomolgus treated with hXJ104
days post treatment	Lymphocyte count (10^9/L)
	hXJ104 (0.1mg/kg)		hXJ104 (10mg/kg)
-2	8.34	5.42	6.34	10.19
2	3.21	2.29	1.39	1.62
15	7.74	6.4	3.86	10.64

## Sheet: Figure 9A_9B_9C_9E_9F_9G
Fig 9A/9B/9C. Frequencies of cells reactive to hXJ104, PC, NC in human peripheral blood cells, respectively
	Proportion of CD3+ T cells (%)
hXJ104	66	50.2	56.2	37.8	51.5	50.4	63.7	36.9	43.1	39.9
PC	49.1	45.5	59	49.2	49.1	51.1	48.9	34.8	45.7	54.7
NC	22.6	4.19	2.01	4.91	5.68	23.7	15.4	17.9	17.3	25.1
	Proportion of CD4+ T cells (%)
hXJ104	22.6	22.5	30.3	19.3	30.2	19.4	34.7	15.9	23.2	18.8
PC	16.5	21.3	30	23.5	29.1	19.8	28.9	17.9	27.2	26.2
NC	2	1.2	0.1	1.6	1.3	1.2	8.1	3.6	5.4	4.8
	Proportion of CD8+ T cells (%)
hXJ104	20.1	22.5	22.9	12.6	14	27	19.9	9.2	9.8	14.2
PC	12.6	21.8	26.2	19.6	15.7	28.6	16.7	11.9	11.5	25.2
NC	14.8	1.1	0.2	1.1	1.3	19.2	3	2.6	4.8	11.5
Fig 9E/9F. Relative light unit (RLU) of Jurkat reporter cells incubated with C. albicans (E) or C. auris (F) in the presence of hXJ104 or anti-hCD3
	RLU									RLU
hXJ104 or anti-hCD3 (nmol/L)	hXJ104- C. albicans- Jurkat reporter cells		anti-hCD3- C. albicans- Jurkat reporter cells		hXJ104- Jurkat reporter cells				hXJ104 or anti-hCD3 (nmol/L)	hXJ104- C. auris- Jurkat reporter cells		anti-hCD3- C. auris- Jurkat reporter cells		hXJ104- Jurkat reporter cells
0.666667	2643	2261	1056	977	669	573			0.666667	1253	1306	892	1040	499	626
0.444444	2463	2468	722	658	356	377			0.444444	1279	1311	616	764	372	350
0.296296	2006	1629	430	350	244	308			0.296296	977	1051	366	430	260	244
0.197531	1576	1226	154	207	111	180			0.197531	791	642	234	202	133	149
0.131687	892	839	80	106	42	64			0.131687	552	637	96	122	85	21
0.087791	557	467	64	42	37	42			0.087791	334	292	64	64	90	58
0.058528	271	170	69	37	32	16			0.058528	196	101	27	37	32	27
0.039018	117	138	27	64	27	21			0.039018	64	143	48	64	53	16
0.026012	64	69	27	16	37	42			0.026012	64	85	32	11	21	16
0.017342	16	32	21	42	11	27			0.017342	42	69	21	27	21	37
Fig 9G. Fungal burden of kidneys from C. albicans SC5314 infected mice transferred huCD3ε gene
	hXJ104						NC
Log CFU/g	3.17506	2.72723	3.78826	3.65218	3.06517	2.50784	3.95974	3.82038	3.65212	3.04335	4.56666	4.0459

## Sheet: S2A Figure 
S2A Fig. ELISA assay for anti-mouseCD3 binding to mouseCD3D&CD3E protein
Antibody (μg/mL)	anti-mCD3		Negative Control
0.00028	0.0541	0.0469	0.0442	0.0497
0.00085	0.1122	0.187	0.0571	0.1015
0.00254	0.1806	0.1821	0.1984	0.195
0.00762	0.3622	0.3723	0.2921	0.2734
0.02286	0.6422	0.677	0.2489	0.2339
0.06859	1.5406	1.4897	0.2422	0.1655
0.20576	2.4833	2.2911	0.2543	0.2034
0.61728	2.8688	2.6997	0.1718	0.1406
1.85185	2.977	2.8385	0.1587	0.1136
5.55556	3.0009	2.8811	0.1099	0.0968
16.6667	2.9419	2.8829	0.1771	0.1043
50	2.9005	2.8719	0.2353	0.1935

[truncated: 2 more sheets: S5A_S5B Figure, S8C Figure]
